# Supplementary material for: Molecular diagnosis of somatic overgrowth conditions: A single‐center experience
Source: Mol Genet Genomic Med. 2019 Feb 13;7(3):e536. doi: 10.1002/mgg3.536 (PMC6418364; doi:10.1002/mgg3.536)
Supplement: Supplementary file 2 [file MGG3-7-na-s002.xlsx]

## Sheet: clinical info
Case ID	Samples submitted	Affected sample submitted?	Clearly affected sample submitted?	Blood or buccal only?	Blood only?	Sample 1	Sample 2	Sample 3	Sample 4	Result	Variants identified	Genes involved	found_in_samples	Asymmetric limb overgrowth	Cranial asymmetry	Facial asymmetry	Megalencephaly	Hemimegalencephaly	Ventriculomgegaly	Brain abnormalities	LGA	Port wine stain	Macrodactyly	Lipoma	Abnormal pigmentation	Proteus	Cloves	SWS	Other skin anomalies	Neonatal hypoglycemia	Macroglossia	Macrocephaly	Capillary vascular malformation	Lymphatic malformations	Seizures	Organomegaly	Epidermal nevus	KTS	other	differential	Neural symptoms	Any body overgrowth	Cutaneous	Lipomatous overgrowth	Lymphatic symtpoms	Asymmetry	Comments
1	2	Y	Y	N	N	Genomic DNA isolated from unaffected skin	Genomic DNA isolated from Port-Wine Stain affected skin			Positive	1	PIK3CA	1 and 2	Y								Y									Y		Y						ovg of left foot			Y	Y			Y
2	1	Y	Y	N	N	Submitted genomic DNA from tongue				Negative	0											Y									Y	Y	Y						mild DD, cerebral atrophy, thinning corpus callosum, increase extra axial space, mod-severe ventralomegaly, dysmorphic features		Y	Y	Y
3	1	N	Unknown	N	N	Previously isolated DNA- Fibroblasts- listed as unaffected but taken from toe skin				Negative	0																Y													cloves				Y			Negative on PIK3CA panel
4	2	Y	Y	N	N	Blood	Frozen tissue from right facial muscle (right face overgrowth)			Positive	1	PIK3CA	2	Y	Y	Y																							ovg of right face, teeth, palate, sphenoid wing		Y	Y				Y
5	2	Y	N	N	N	Blood	Right Arm Skin Punch Biopsy- though seems left side is the affected side			Positive	1	PIK3CA	2	Y											Y				Y			Y	Y						left-sided overgrowth, DD, hypotonia, red birth marks (left side of body and face), family told that right brain abnormal based on MRI, family told one kidney not working based on US	MCAP	Y	Y	Y			Y
6	2	N	N	Y	N	Blood	Buccal brushing left cheek			Negative	0			Y		Y							Y		Y																	Y	Y			Y
7	2	Y	Y	N	N	Blood	Skin punch biopsy from left foot- affected			VUS	1	AKT2	1 and 2	Y																				Y					overgrowth of left foot			Y			Y	Y
8	2	Y	N	N	N	Blood	Skin punch biopsy- not indicated whether affected tissue			Positive	1	GNAQ	2				Y			Y								Y							Y					sws	Y		Y
9	2	Y	Y	N	N	Skin punch biopsy - unaffected skin	Skin punch biopsy - affected skin			Positive	1	PIK3CA	2	Y								Y											Y									Y	Y			Y
10	2	Y	N	N	N	DNA from blood	Frozen tissue from foreskin			Negative	0																							Y					lymphedema, 22q						Y
11	4	Y	N	N	N	Skin punch biopsy - left thigh - unaffected	Skin punch biopsy - right thigh - affected	Buccal Brush	Blood	Positive	1	PIK3CA	1, 2, 3, and 4	Y									Y										Y									Y	Y			Y
12	3	Y	Y	N	N	Previously isolated DNA from Blood	Previously isolated DNA from Skin (hemihypertrophy)	Previously isolated DNA from Port Wine Stain		VUS	1	AKT1	1, 2, and 3	Y								Y						Y					Y									Y	Y			Y
13	2	Y	Unknown	N	N	Blood	Skin punch biopsy			Negative	0			Y															Y													Y	Y			Y
14	2	N	N	Y	N	Previously isolated DNA from blood	Previously isolated DNA from buccal			Positive	1	PIK3CA	2	Y																												Y				Y
15	2	Y	N	N	N	Blood	Skin punch biopsy from left thigh - affected			Negative	0			Y								Y											Y					Y	left-sided vascular anomalies, left leg longer than right	proteus, cloves		Y	Y			Y	Positive on PIK3CA panel (Supplementary Table 6)
16	2	Y	N	N	N	Previously isolated DNA from blood	Previously isolated DNA from cultured skin - affected			Negative	0					Y									Y				Y										abnormal skin pigmentation, hypertelorism, short stature			Y	Y			Y
17	2	Y	N	N	N	Genomic DNA isolated from blood	Skin punch biopsy from right buttock- affected			Negative	0			Y											Y								Y			Y			hemangioma (resolved), enlarged and malrotated kidney, echogenic liver, pelviectasis			Y	Y			Y	Negative for BWS testing (methylation and copy number analysis)
18	2	Y	Y	N	N	Blood	Skin punch biopsy from capillary malformation			Positive	1	PIK3CA	2	Y															Y				Y						diffuse capillary malformation			Y	Y			Y
19	3	Y	N	N	N	Blood	Cultured fibroblasts - back - affected	Cultured fibroblasts - thigh - affected		Positive	1	PIK3CA	2 and 3	Y										Y															hh lower left extremety, soft tissue mass on back	BWS, proteus, cloves		Y		Y		Y
20	3	Y	N	N	N	Blood	Right foot biospy	Left middle toes		Negative	0			Y		Y							Y		Y														pulmonic stenosis, scoliosis			Y	Y			Y	Negative on PIK3CA panel
21	2	Y	N	N	N	Blood	Left thigh skin punch biopsy			Negative	0			Y		Y						Y	Y		Y								Y									Y	Y			Y	Positive on PIK3CA panel (Supplementary Table 6)
22	2	Y	Y	N	N	Genomic DNA isolated from blood	Lipoma (Left cheek)			Positive	1	PIK3CA	2	Y		Y								Y																BWS, 11p15 overgrowth spectrum		Y		Y		Y	Negative for BWS testing (methylation, copy number and CDKN1C sequence analysis)
23	2	Y	Y	N	N	Skin punch biopsy (back) - Normal	Skin punch biopsy (back lipoma) - Affected			Negative	0													Y	Y				Y										benign hydrocephalus				Y	Y
24	2	Y	N	N	N	Blood	Skin Punch Biopsy			Positive	1	PIK3CA	2														Y													cloves				Y
25	2	Y	N	N	N	Blood	Skin punch biopsy			Positive	1	PIK3CA	2	Y												Y											Y		cerebriform connective tissue nevus of right hand	proteus		Y	Y			Y
26	3	Y	N	N	N	DNA from peripheral blood	DNA from toe muscle culture	DNA from toe skin culture		Positive	1	PIK3CA	2 and 3										Y						Y								Y		melanocytic nevus on abdomen			Y	Y
27	2	Y	Y	N	N	Blood	Submitted DNA from cultured lipoma			Positive	1	PIK3CA	1	Y										Y																		Y		Y		Y
28	2	N	N	Y	N	Blood	Submitted DNA from saliva			Negative	0			Y											Y								Y						hypopigmented macule on leg			Y	Y			Y
29	2	Y	N	N	N	Blood	Skin punch biopsy			Negative	0																		Y				Y										Y
30	2	Y	N	N	N	Blood	Skin punch biopsy			Positive	1	PIK3CA	1 and 2				Y			Y		Y	Y						Y				Y				Y		prominent nevus simplex, diffuse reticulated PWS, partial syndactyly		Y	Y	Y
31	3	Y	N	N	N	Skin punch - Right buttock - unaffected	Skin punch - Left thigh	Skin punch - Right 2nd toe		Positive	1	PIK3CA	2 and 3									Y											Y						k63.89				Y
32	2	PRENATAL	PRENATAL	N	N	Submitted DNA from direct amnio	Cultured amniocytes			Positive	1	PIK3CA	2										Y				Y		Y					Y					lymphedema, lymphatic dysplasia	cloves		Y	Y	Y	Y
33	2	Y	N	N	N	Blood	Submitted DNA from Skin			Negative	0																						Y										Y
34	1	N	N	Y	Y	Genomic DNA isolated from blood				Negative	0			Y								Y											Y									Y	Y			Y
35	2	N	N	Y	N	Blood	Submitted DNA from Saliva			Negative	0							Y		Y															Y				epilepsy, hemimegalencephaly		Y
36	2	Y	N	N	N	Blood	Skin punch biopsy			Positive	1	PIK3CA	2	Y												Y	Y													cloves, proteus		Y		Y		Y
37	2	Y	Y	N	N	Blood	Submitted DNA from lymphangioma			Positive	1	PIK3CA	2																					Y					mediastinal lymphagioma, prenatal US findings (pleural effusion, bilateral fluid collection in the posterior mediastinum, mild polyhydramnios)						Y
38	3	Y	Y	N	N	Submitted genomic DNA	DNA isolated from dark skin	DNA isolated from light skin		Positive	1	PIK3CA	2 and 3	Y								Y	Y	Y	Y		Y						Y	Y					large lymphangioma on right flank, feet malformations (mom and mom twin sister have clubbed feet). US at 18w suggested lymphangioma. Assymetric leg girth. Bilateral enlarged adrenal glands. Prominent right first toe.	cloves		Y	Y	Y	Y	Y
39	3	Y	Y	N	N	Blood	Normal Skin (Left Thigh)	Affected Skin (Right Thigh)		Positive	1	GNAQ	3		Y			Y		Y		Y											Y		Y						Y	Y	Y			Y
40	2	Y	Y	N	N	Blood	Previously isolated genomic DNA was submitted for testing from Brain			Negative	0			Y				Y		Y					Y														linear hypopigmented lesion on nose @ midline in sup-inf direction		Y	Y	Y			Y	Negative on PIK3CA panel
41	2	N	N	Y	N	Previously isolated genomic DNA from blood	Previously isolated genomic DNA from buccal			Negative	0			Y								Y	Y										Y									Y	Y			Y
42	2	Y	N	N	N	Previously isolated genomic DNA from blood	Previously isolated genomic DNA from skin			Negative	0			Y							Y									Y												Y				Y	Positive for BWS (loss of methylation at IC2 and gain of methylation at IC1, suggestive of paternal UPD11p15.5)
43	3	Y	Y	N	N	Genomic DNA isolated from blood	Frozen tissue - psoas	Right thigh mass - FFPE		Positive	1	PIK3CA	2 and 3	Y										Y	Y														wilm's tumor, malignant kidney neoplasm (can't distinguish wilm's from nephrogenic rests), right thigh lipoma, overgrowth of psoas, inflammatory myopathy	PIK3CA-associated OVG		Y		Y		Y	Previously published ("Patient 1") in Gripp, Karen W., et al. "Nephroblastomatosis or Wilms tumor in a fourth patient with a somatic PIK3CA mutation." American Journal of Medical Genetics Part A 170.10 (2016): 2559-2569.
44	1	N	N	Y	Y	Submitted genomic DNA				Negative	0						Y			Y																					Y
45	2	Y	Y	N	N	Blood	Skin Punch Biopsy from capillary malformation- Affected			Positive	1	PIK3CA	2 and 1	Y								Y	Y							Y			Y									Y	Y			Y
46	3	Y	Y	N	N	Previously isolated DNA from Blood	Lymphangioma - previously isolated	Skin Tag - previously isolated		Negative	0						Y			Y										Y				Y					lymphangioma of abdominal mass (mesenteric mass), skin tags		Y		Y		Y
47	2	Y	N	N	N	Blood	Skin punch biopsy- listed as affected tissue			Negative	0			Y								Y											Y									Y	Y			Y
48	1	Y	Y	N	N	Previously isolated DNA from granuloma				Positive	1	PIK3CA	1	Y									Y		Y		Y		Y										granuloma	cloves		Y	Y	Y		Y
49	3	Y	Y	N	N	Blood	Buccal Swab	Skin from Left Jaw - affected (lipoma)		VUS	1	AKT2	1, 2, and 3			Y								Y									Y						micrognathia, left-sided scalp and skull abnormality with cerebrovascular abnormalities. Abnormal tuft of hair on left scalp with fatty soft assymetry of scalp		Y		Y	Y		Y
50	3	Y	N	N	N	Blood	Skin punch biopsy - unaffected back	Skin punch biopsy - affected arm		Negative	0										Y								Y				Y			Y			cutis marmorata telangiectatica congenita, mild nephromegaly			Y	Y
51	1	N	N	Y	Y	Blood				Negative	0						Y		Y	Y	Y									Y									DD		Y	Y
52	1	N	N	Y	Y	Submitted genomic DNA (second sample) isolated from blood				Negative	0																						Y	Y					possible lipomatous hyperplasia,nail abnormalities				Y		Y
53	2	N	N	Y	N	Blood	Previously isolated DNA from Saliva			Negative	0																		Y			Y							congenital nystagmus, DD, monquilian spot on sacrum, brown syndrome				Y
54	3	Y	Y	N	N	Genomic DNA isolated from blood	DNA isolated from buccal tissue	Fresh muscle biopsy		Positive	1	PIK3CA	3	Y	Y		Y			Y				Y								Y							cerebral tonsillar ectopia		Y	Y		Y		Y	Negative for BWS testing (methylation and copy number analysis)
55	2	Y	N	N	N	Blood	Affected skin - toe			Positive	1	PIK3CA	2														Y													cloves		Y		Y
56	2	Y	Unknown	N	N	Blood	Cultured cells from skin punch biopsy			Positive	1	PIK3CA	2	Y									Y			Y			Y				Y						Soft tissue and osseous hypertrophy of digits. 5cm skin mass. Described as proteus of the bilateral upper extremeties, neck and chest, with blue-ish skin. Complicated - see chart	proteus		Y	Y			Y
57	3	Y	Y	N	N	Blood	Frozen tissue from brain	Skin biopsy from left upper thigh		Positive	1	AKT3	2 and 3					Y		Y		Y											Y		Y						Y		Y
58	1	PRENATAL	PRENATAL	N	N	Cultured Amniocytes				Positive	1	PIK3CA	1	Y	Y	Y		Y	Y	Y			Y										Y						See chart - kept in folder in black cabinet. 1st tri US (agenesis of corpus callosum, ventriculomegaly, frontal bossing, micrognathia, hypertelorism, skin thickening, subcutaneous edema of back, shortened tib-fib, abnormal toes). MRI may more findings incl hemimegalencephaly and other brain findings, facial dysmorphisms, abnormal toes including some missing and some larger. See file.	MCAP	Y	Y	Y			Y
59	2	Y	Y	N	N	Blood	Skin punch biopsy from affected skin - left arm hyperpigmentation			Negative	0														Y				Y					Y									Y		Y
60	2	N	N	Y	N	Blood	Previously isolated DNA from buccal swab			Negative	0						Y			Y										Y					Y				DD, polymicrogyria, feeding difficulties, hypotonia, hypertonia		Y
61	1	PRENATAL	PRENATAL	N	N	cultured amnio				Negative	0			Y			Y			Y	Y								Y					Y					concern for lymphadema and overgrowth, hypoechoic areas on US, abnormally dilated vessels in neck/chest, neck mass, cutaneous anomalies on legs	cloves, proteus	Y	Y	Y		Y	Y
62	1	N	N	Y	Y	Previously isolated DNA from blood				Negative	0			Y																												Y				Y
63	1	N	N	Y	Y	Blood				Negative	0																					Y							tongue asymmetry							Y	Negative for BWS testing (methylation, copy number and CDKN1C sequence analysis)
64	1	N	N	Y	Y	Blood				Negative	0											Y						Y					Y										Y
65	2	Y	N	N	N	Blood	Atrial biopsy - tetrollogy of fallot			Negative	0									Y																			Bilateral post axial polysyndactyly, bilateral polymicrogyria and cortical dysplasia, hypotonia, macrosomia, tetralogy of fallot		Y	Y					Negative on PIK3CA panel
66	3	Y	Y	N	N	Genomic DNA isolated from Blood	Genomic DNA isolated from FFPE section - Lipoma	Genomic DNA isolated from Slides - Ovarian cyst		Positive	3	PIK3CA, PIK3CA, CDKN1C	2 and 3											Y									Y						ovarian cyst, breast masses				Y	Y
67	2	N	N	Y	N	Blood	Previously isolated DNA from saliva			Negative	0						Y			Y												Y							extra axial fluid enlargement, no evidence of additional cortical brain malformation		Y
68	2	N	N	Y	N	Genomic DNA isolated from blood	Previously isolated DNA from buccal swab			VUS	1	PIK3CA	1 and 2	Y																			Y			Y			possible capillar malformation, renal hydrophenosis			Y	Y			Y	Negative for BWS testing (methylation, copy number and CDKN1C sequence analysis)
69	2	Y	Y	N	N	Blood	Skin punch biopsy- affected (capillary malformation)			Positive	1	PIK3CA	2	Y			Y			Y					Y							Y	Y						hypopigmentation, cutis marmorata, relative macrocephaly		Y	Y	Y			Y
70	2	Y	N	N	N	Blood	Skin biopsy - affected tissue			Negative	0			Y		Y		Y		Y													Y		Y			Y	absent corpus callosum, extensive vascular malformations and overgrowth,	cloves, proteus	Y	Y	Y			Y	Positive on PIK3CA panel (Supplementary Table 6)
71	3	Y	N	N	N	Blood	Left chest skin biopsy #1	Left chest skin biopsy #2		Positive	1	PIK3CA	2 and 3			Y						Y	Y		Y		Y		Y				Y	Y					neck lymphvascular mass, soft mass on chest, hemangioma, lymphangioma, sandal toe deformity, finger overgrowth, concern for wilm's tumor given torso and abdomen involvement	cloves		Y	Y	Y	Y	Y
72	2	Y	N	N	N	Blood	Right leg skin biopsy (right leg is significantly overgrown)			Negative	0			Y								Y											Y									Y	Y			Y
73	2	N	N	Y	N	DNA - Blood	DNA - Buccal			Negative	0			Y											Y				Y				Y	Y					lymphedema, capillary hemangioma			Y	Y		Y	Y
74	2	Y	N	N	N	Right skin biopsy- normal	Right skin biopsy- affected			Positive	1	PIK3CA	2			Y						Y											Y						subtle MRI findings		Y		Y			Y
75	2	Y	Y	N	N	Blood	Frozen tissue from back mass			Positive	1	PIK3CA	2														Y						Y						hemangioma	cloves			Y	Y
76	2	Y	N	N	N	Skin - Abdomen - unaffected	Skin - Left arm - affected			Negative	0													Y					Y									Y	lipoma of skin and subcutaneous face tissue, epidermal nevus of left ar, hypotonia, anemia				Y	Y
77	3	Y	Y	N	N	Blood	Skin - Right Thigh - overgrowth	Skin - Left Arm - capillary malformation		Positive	1	PIK3CA	1, 2, and 3	Y								Y	Y										Y		Y				DD, visceral hemangiomas		Y	Y	Y			Y
78	2	Y	N	N	N	Unaffected Skin- left arm	Affected Skin - right lower leg			Negative	0			Y								Y											Y									Y	Y			Y
79	2	Y	Y	N	N	Blood	Frozen subcutaneous tissue			Positive	1	PIK3CA	2									Y					Y						Y	Y				Y		cloves, KTS			Y	Y	Y
80	1	N	N	Y	Y	Blood				Negative	0			Y									Y	Y										Y					left sided hemihypertrophy, lipomatous enlargement of left chest and arm			Y		Y	Y	Y
