# Supplementary material for: Molecular diagnosis of somatic overgrowth conditions: A single‐center experience
Source: Mol Genet Genomic Med. 2019 Feb 13;7(3):e536. doi: 10.1002/mgg3.536 (PMC6418364; doi:10.1002/mgg3.536)
Supplement: Supplementary file 3 [file MGG3-7-na-s003.xlsx]

## Sheet: variants
Case ID	Tissue	Affected tissue	Case Result	Chrom	Position	Ref	Variant	Sample Allele Call	Frequency	Quality	Filter	Type	Transcript	Gene	cDNA	Protein	Exon	Original Coverage	Downsampled coverage	Filter	Coverage + strand	Filter	Coverage – strnad	Filter	Allele Cov	Allele Cov+	Allele Cov-	Strand Bias	Common Signal Shift	Reference Signal Shift	Variant Signal Shift	Relative Read Quality	HP Length	Context Error+	Context Error-	Context Strand Bias
4	Facial muscle	Y	Positive	chr3	178936082	G	A	Heterozygous	3.9	135.632	-	SNP	NM_006218.2	PIK3CA	c.1624G>A	p.Glu542Lys	Exon 9	3461	1960	-	1167	-	793	-	77	41	36	0.5778	0.0261	-0.002	0.058	341.387	1	0	0	-0.009
4	Facial muscle	Y	Positive	chr3	178936082	G	A	Heterozygous	3.8	54.9908	-	SNP	NM_006218.2	PIK3CA	c.1624G>A	p.Glu542Lys	Exon 9	5621	1963	-	1066	-	897	-	74	36	38	0.5611	0.0261	-0.0017	0.053	355.991	1	0	0	-0.0266
4	Blood	N	Positive	chr3	178936082	G	A	Absent	0	42.0468	-	SNP	NM_006218.2	PIK3CA			Exon 9	4332	1973	-	1077	-	896	-	0	0	0	0.5	0.0299	0.0005	0	337.458	1	0	0	-0.0061
4	Blood	N	Positive	chr3	178936082	G	A	Absent	0	32.1819	-	SNP	NM_006218.2	PIK3CA			Exon 9	4308	1986	-	1030	-	956	-	0	0	0	0.5	0.0279	0	0	351.6	1	0	0	0.0049
1	Unaffected skin biopsy	N	Positive	chr3	178922364	G	A	Heterozygous	10.1	984.77	-	SNP	NM_006218.2	PIK3CA	c.1133G>A	p.Cys378Tyr	Exon 5	11146	1998	-	1028	-	970	-	202	99	103	0.5244	0.0211	-0.0029	0.0279	311.388	1	0	0	0.0137
1	PWS	Y	Positive	chr3	178922364	G	A	Heterozygous	10.7	1082.17	-	SNP	NM_006218.2	PIK3CA	c.1133G>A	p.Cys378Tyr	Exon 5	12476	1999	-	1052	-	947	-	213	112	101	0.5004	0.0195	-0.003	0.0262	322.799	1	0	0	-0.0077
1	Unaffected skin biopsy	N	Positive	chr3	178922364	G	A	Heterozygous	7.8	610.27	-	SNP	NM_006218.2	PIK3CA	c.1133G>A	p.Cys378Tyr	Exon 5	23574	1999	-	1024	-	975	-	156	78	78	0.5123	0.027	-0.0029	0.0322	301.013	1	0	0	-0.0088
1	PWS	Y	Positive	chr3	178922364	G	A	Heterozygous	11.4	1219.35	-	SNP	NM_006218.2	PIK3CA	c.1133G>A	p.Cys378Tyr	Exon 5	19261	1999	-	1046	-	953	-	228	127	101	0.5339	0.0208	-0.0038	0.0295	302.379	1	0	0	0.026
5	Blood	N	Positive	chr3	178952084	C	T	Absent	0	174.676	-	SNP	NM_006218.2	PIK3CA			Exon 20	13267	2000	-	945	-	1055	-	0	0	0	0.5	0.0295	0	0	111.963	1	0	0	-0.0124
5	Blood	N	Positive	chr3	178952084	C	T	Absent	0	134.716	-	SNP	NM_006218.2	PIK3CA			Exon 20	8916	1994	-	987	-	1007	-	0	0	0	0.5	0.0411	-0.0001	0.0687	104.444	1	0	0	0.0125
5	Skin punch biopsy 1	Y	Positive	chr3	178952084	C	T	Heterozygous	16.5	1602.09	-	SNP	NM_006218.2	PIK3CA	c.3139C>T	p.His1047Tyr	Exon 20	11225	1999	-	964	-	1035	-	329	169	160	0.5314	0.0366	-0.0167	0.0866	97.2017	1	0	0	0.0112
5	Skin punch biopsy 1	Y	Positive	chr3	178952084	C	T	Heterozygous	16.6	1629.29	-	SNP	NM_006218.2	PIK3CA	c.3139C>T	p.His1047Tyr	Exon 20	11453	1999	-	986	-	1013	-	332	172	160	0.5248	0.0184	-0.0076	0.0387	113.602	1	0	0	0.0168
8	Skin punch biopsy 2	Y	Positive	chr9	80412493	C	T	Heterozygous	5.2	113.124	-	SNP	NM_002072.4	GNAQ	c.548G>A	p.Arg183Gln	Exon 4	6695	1999	-	959	-	1040	-	103	47	56	0.5235	0.0003	-0.0004	0.0107	189.202	1	0	0	0.0096
8	Skin punch biopsy 2	Y	Positive	chr9	80412493	C	T	Heterozygous	3.8	38.7387	-	SNP	NM_002072.4	GNAQ	c.548G>A	p.Arg183Gln	Exon 4	4871	1987	-	889	-	1098	-	75	39	36	0.5723	0.0126	0	0.0022	176.926	1	0	0	0.031
8	Blood	N	Positive	chr9	80412493	C	T	Absent	0	154.327	-	SNP	NM_002072.4	GNAQ			Exon 4	5651	1995	-	924	-	1071	-	0	0	0	0.5	0.005	0	0	198.369	1	0	0	-0.0006
8	Blood	N	Positive	chr9	80412493	C	T	Absent	0	97.3939	-	SNP	NM_002072.4	GNAQ			Exon 4	4410	1981	-	969	-	1012	-	0	0	0	0.5	0.0086	0.0001	0	169.508	1	0	0	0.0056
9	Skin punch biopsy 1	Y	Positive	chr3	178927980	T	C	Heterozygous	5	37.8099	-	SNP	NM_006218.2	PIK3CA	c.1258T>C	p.Cys420Arg	Exon 7	136649	1998	-	1116	-	882	-	100	48	52	0.5782	0.0155	0.0006	-0.0115	202.587	1	0	0	-0.0114
9	Skin punch biopsy 1	Y	Positive	chr3	178927980	T	C	Heterozygous	5.7	64.9491	-	SNP	NM_006218.2	PIK3CA	c.1258T>C	p.Cys420Arg	Exon 7	123050	1996	-	1118	-	878	-	113	58	55	0.547	0.0116	0	-0.0121	214.331	1	0	0	-0.0041
9	Skin punch biopsy 2	N	Positive	chr3	178927980	T	C	Absent	0	238.378	-	SNP	NM_006218.2	PIK3CA			Exon 7	134869	1995	-	1116	-	879	-	0	0	0	0.5	0.0123	0	0	202.374	1	0	0	-0.0018
9	Skin punch biopsy 2	N	Positive	chr3	178927980	T	C	Absent	0	198.775	-	SNP	NM_006218.2	PIK3CA			Exon 7	138319	1992	-	1090	-	902	-	0	0	0	0.5	0.0116	0	-0.0237	211.83	1	0	0	-0.0015
11	Buccal	N	Positive	chr3	178916957	G	C	Heterozygous	2.6	17.0749	-	SNP	NM_006218.2	PIK3CA	c.344G>C	p.Arg115Pro	Exon 1	19699	1983	-	923	-	1060	-	52	30	22	0.6103	0.0288	-0.0005	0.0253	78.1985	1	0	0	0.0188
11	Buccal	N	Positive	chr3	178916957	G	C	Heterozygous	2.2	30.6466	-	SNP	NM_006218.2	PIK3CA	c.344G>C	p.Arg115Pro	Exon 1	16829	1976	-	947	-	1029	-	44	17	27	0.5937	0.0217	-0.0008	0.0522	78.0878	1	0	0	-0.0224
11	Skin punch biopsy 1	N	Positive	chr3	178916957	G	C	Heterozygous	1.1	51.142	-	SNP	NM_006218.2	PIK3CA	c.344G>C	p.Arg115Pro	Exon 1	4603	1984	-	1021	-	963	-	21	12	9	0.557	0.0228	0	0.0048	100.861	1	0	0	0.0015
11	Skin punch biopsy 2	Y	Positive	chr3	178916957	G	C	Heterozygous	25.3	3352.92	-	SNP	NM_006218.2	PIK3CA	c.344G>C	p.Arg115Pro	Exon 1	4530	1979	-	1083	-	896	-	500	264	236	0.5193	0.0181	-0.0003	0.0011	102.438	1	0	0	0.0007
11	Skin punch biopsy 2	Y	Positive	chr3	178916957	G	C	Heterozygous	25.5	3419.97	-	SNP	NM_006218.2	PIK3CA	c.344G>C	p.Arg115Pro	Exon 1	4421	1989	-	1033	-	956	-	507	269	238	0.5112	0.0165	0.0004	-0.0011	107.673	1	0	0	-0.0083
11	Skin punch biopsy 1	N	Positive	chr3	178916957	G	C	Heterozygous - Observed in IGV	0.7	79.7147	-	SNP	NM_006218.2	PIK3CA	c.344G>C	p.Arg115Pro	Exon 1	4820	1960	-	1091	-	869	-	0	0	0	0.5	0.0214	0	-0.0114	105.958	1	0	0	0.0152
11	Blood	N	Positive	chr3	178916957	G	C	Heterozygous - Observed in IGV	0.7	143.801	-	SNP	NM_006218.2	PIK3CA	c.344G>C	p.Arg115Pro	Exon 1	20896	1965	-	912	-	1053	-	0	0	0	0.5	0.0203	0	0.0036	78.4722	1	0	0	-0.0028
11	Blood	N	Positive	chr3	178916957	G	C	Heterozygous - Observed in IGV	0.7	152.406	-	SNP	NM_006218.2	PIK3CA	c.344G>C	p.Arg115Pro	Exon 1	20856	1966	-	939	-	1027	-	0	0	0	0.5	0.0246	-0.0001	0.0362	78.6346	1	0	0	-0.0069
14	Blood	N	Positive	chr3	178922324	G	A	Absent	0	80.5565	-	SNP	NM_006218.2	PIK3CA			Exon 5	10381	1971	-	982	-	989	-	0	0	0	0.5	0.0079	-0.0001	0.0239	403.23	1	0	0	0
14	Blood	N	Positive	chr3	178922324	G	A	Absent	0	96.3506	-	SNP	NM_006218.2	PIK3CA			Exon 5	12622	1970	-	985	-	985	-	0	0	0	0.5	0.0092	0	0.0005	407.764	1	0	0	-0.0138
14	Buccal	N	Positive	chr3	178922324	G	A	Heterozygous	9.7	559.103	-	SNP	NM_006218.2	PIK3CA	c.1093G>A	p.Glu365Lys	Exon 5	11404	1983	-	1037	-	946	-	192	100	92	0.5021	0.01	-0.0015	0.015	392.279	1	0	0	-0.0206
14	Buccal	N	Positive	chr3	178922324	G	A	Heterozygous	10	601.676	-	SNP	NM_006218.2	PIK3CA	c.1093G>A	p.Glu365Lys	Exon 5	8746	1984	-	971	-	1013	-	199	102	97	0.5231	0.0076	-0.0014	0.0135	409.947	1	0	0	0.0269
19	Cultured fibroblasts back	Y	Positive	chr3	178927980	T	C	Heterozygous	14.6	1284.25	-	SNP	NM_006218.2	PIK3CA	c.1258T>C	p.Cys420Arg	Exon 7	22367	1999	-	989	-	1010	-	292	154	138	0.5326	0.0098	-0.0007	0.0043	277.906	1	0	0	-0.0081
19	Cultured fibroblasts back	Y	Positive	chr3	178927980	T	C	Heterozygous	16.2	1553.56	-	SNP	NM_006218.2	PIK3CA	c.1258T>C	p.Cys420Arg	Exon 7	17548	1996	-	987	-	1009	-	323	153	170	0.5208	0.0108	-0.0005	0.0025	290.877	1	0	0	0.0036
19	Cultured fibroblasts thigh	Y	Positive	chr3	178927980	T	C	Heterozygous	3.7	34.0989	-	SNP	NM_006218.2	PIK3CA	c.1258T>C	p.Cys420Arg	Exon 7	17294	1999	-	984	-	1015	-	74	35	39	0.5193	0.0099	-0.0003	0.0097	282.7	1	0	0	0.0166
19	Cultured fibroblasts thigh	Y	Positive	chr3	178927980	T	C	Heterozygous	3.5	24.9295	-	SNP	NM_006218.2	PIK3CA	c.1258T>C	p.Cys420Arg	Exon 7	16230	1999	-	965	-	1034	-	69	32	37	0.519	0.0122	0	-0.0004	278.835	1	0	0	0.0112
19	Blood	N	Positive	chr3	178927980	T	C	Absent	0	133.414	-	SNP	NM_006218.2	PIK3CA			Exon 7	16257	1993	-	1008	-	985	-	0	0	0	0.5	0.006	0	0	265.565	1	0	0	-0.002
19	Blood	N	Positive	chr3	178927980	T	C	Absent	0	147.872	-	SNP	NM_006218.2	PIK3CA			Exon 7	11845	1996	-	995	-	1001	-	0	0	0	0.5	0.0125	0	0	292.892	1	0	0	-0.0101
22	Blood	N	Positive	chr3	178952085	A	G	Absent	0	112.221	-	SNP	NM_006218.2	PIK3CA			Exon 20	18001	1988	-	931	-	1057	-	0	0	0	0.5	0.0199	-0.0001	0.0414	100.107	1	0	0	0.0038
22	Blood	N	Positive	chr3	178952085	A	G	Absent	0	159.238	-	SNP	NM_006218.2	PIK3CA			Exon 20	23884	1997	-	899	-	1098	-	0	0	0	0.5	0.0129	0	0	94.7764	1	0	0	-0.001
22	Buccal	N	Positive	chr3	178952085	A	G	Heterozygous	18	1884.86	-	SNP	NM_006218.2	PIK3CA	c.3140A>G	p.His1047Arg	Exon 20	16462	1998	-	945	-	1053	-	360	175	185	0.5132	0.0274	-0.0075	0.0379	96.217	1	0	0	0.0629
22	Buccal	N	Positive	chr3	178952085	A	G	Heterozygous	19.6	2181.74	-	SNP	NM_006218.2	PIK3CA	c.3140A>G	p.His1047Arg	Exon 20	16652	2000	-	962	-	1038	-	391	211	180	0.5585	0.0286	-0.0084	0.0361	95.8338	1	0	0	0.0696
24	Blood	N	Positive	chr3	178952018	A	G	Absent	0	140.993	-	SNP	NM_006218.2	PIK3CA			Exon 20	58067	1992	-	990	-	1002	-	0	0	0	0.5	0.017	0	0	274.556	1	0	0	0
24	Blood	N	Positive	chr3	178952018	A	G	Absent	0	147.762	-	SNP	NM_006218.2	PIK3CA			Exon 20	38266	1995	-	1005	-	990	-	0	0	0	0.5	0.0193	0	0	273.694	1	0	0	-0.0098
24	Skin punch biopsy	Y	Positive	chr3	178952018	A	G	Heterozygous	9.9	589.657	-	SNP	NM_006218.2	PIK3CA	c.3073A>G	p.Thr1025Ala	Exon 20	29581	2000	-	1015	-	985	-	198	115	83	0.5735	0.0163	-0.0003	0.0025	286.324	1	0	0	0.01
24	Skin punch biopsy	Y	Positive	chr3	178952018	A	G	Heterozygous	9.6	546.168	-	SNP	NM_006218.2	PIK3CA	c.3073A>G	p.Thr1025Ala	Exon 20	24668	1998	-	1022	-	976	-	191	104	87	0.5331	0.0182	0.0002	-0.0018	275.777	1	0	0	0.0016
25	Blood	N	Positive	chr3	178952085	A	T	Absent	0	160.231	-	SNP	NM_006218.2	PIK3CA			Exon 20	37711	1997	-	913	-	1084	-	0	0	0	0.5	0.0616	0	0	192.69	1	0	0	0.0021
25	Blood	N	Positive	chr3	178952085	A	T	Absent	0	157.669	-	SNP	NM_006218.2	PIK3CA			Exon 20	15762	1997	-	969	-	1028	-	0	0	0	0.5	0.0583	0	0	186.746	1	0	0	0.0014
25	Skin punch biopsy	Y	Positive	chr3	178952085	A	T	Heterozygous	2.1	9.10152	-	SNP	NM_006218.2	PIK3CA	c.3140A>T	p.His1047Leu	Exon 20	24355	1998	-	957	-	1041	-	41	24	17	0.6056	0.0631	0.0003	-0.0169	186.074	1	0	0	0.0157
25	Skin punch biopsy	Y	Positive	chr3	178952085	A	T	Heterozygous	2.1	7.46444	-	SNP	NM_006218.2	PIK3CA	c.3140A>T	p.His1047Leu	Exon 20	16033	1994	-	983	-	1011	-	42	21	21	0.507	0.0508	-0.0002	0.0154	190.394	1	0	0	0.0421
26	Blood	N	Positive	chr3	178927980	T	C	Absent	0	147.711	-	SNP	NM_006218.2	PIK3CA			Exon 7	17308	1995	-	992	-	1003	-	0	0	0	0.5	0.0138	0	0	263.987	1	0	0	0.0145
26	Blood	N	Positive	chr3	178927980	T	C	Absent	0	154.471	-	SNP	NM_006218.2	PIK3CA			Exon 7	13880	1997	-	972	-	1025	-	0	0	0	0.5	0.0171	0	0	259.866	1	0	0	0.0161
26	Toe skin culture	Y	Positive	chr3	178927980	T	C	Heterozygous	41.3	7503.27	-	SNP	NM_006218.2	PIK3CA	c.1258T>C	p.Cys420Arg	Exon 7	18560	1997	-	980	-	1017	-	824	389	435	0.5187	0.0142	-0.0002	0.0002	265.346	1	0	0	0.0009
26	Toe skin culture	Y	Positive	chr3	178927980	T	C	Heterozygous	39.3	6954.72	-	SNP	NM_006218.2	PIK3CA	c.1258T>C	p.Cys420Arg	Exon 7	11177	1998	-	967	-	1031	-	786	380	406	0.5005	0.0174	-0.0011	0.0017	257.188	1	0	0	0.0009
26	Muscle skin culture	Y	Positive	chr3	178927980	T	C	Heterozygous	36.7	6232.7	-	SNP	NM_006218.2	PIK3CA	c.1258T>C	p.Cys420Arg	Exon 7	14110	1999	-	961	-	1038	-	734	339	395	0.5189	0.015	-0.0005	0.0008	263.549	1	0	0	0.0081
26	Muscle skin culture	Y	Positive	chr3	178927980	T	C	Heterozygous	39.8	7091.11	-	SNP	NM_006218.2	PIK3CA	c.1258T>C	p.Cys420Arg	Exon 7	14906	1996	-	998	-	998	-	795	404	391	0.5082	0.0194	-0.0016	0.0025	249.254	1	0	0	0.0152
27	Blood	N	Positive	chr3	178952085	A	G	Absent	0	153.318	-	SNP	NM_006218.2	PIK3CA			Exon 20	33608	1996	-	884	-	1112	-	0	0	0	0.5	0.0208	0	0	91.0925	1	0	0	0.0082
27	Blood	N	Positive	chr3	178952085	A	G	Absent	0	133.749	-	SNP	NM_006218.2	PIK3CA			Exon 20	14905	1993	-	922	-	1071	-	0	0	0	0.5	0.0171	-0.0001	0.0513	97.4252	1	0	0	0.0065
27	Cultured lipoma	Y	Positive	chr3	178952085	A	G	Heterozygous	6.7	236.071	-	SNP	NM_006218.2	PIK3CA	c.3140A>G	p.His1047Arg	Exon 20	24657	1999	-	914	-	1085	-	134	64	70	0.5205	0.0235	-0.0027	0.0412	96.2706	1	0	0	0.0645
27	Cultured lipoma	Y	Positive	chr3	178952085	A	G	Heterozygous	6.7	236.309	-	SNP	NM_006218.2	PIK3CA	c.3140A>G	p.His1047Arg	Exon 20	21379	1999	-	939	-	1060	-	134	55	79	0.5599	0.023	-0.0022	0.0343	96.6497	1	0	0	0.0443
30	Blood	N	Positive	chr3	178952084	C	T	Heterozygous	1.4	29.9807	-	SNP	NM_006218.2	PIK3CA	c.3139C>T	p.His1047Tyr	Exon 20	19873	2000	-	896	-	1104	-	29	16	13	0.6026	0.0593	-0.001	0.0898	123.427	1	0	0	0.0299
30	Blood	N	Positive	chr3	178952084	C	T	Heterozygous	1.5	27.5802	-	SNP	NM_006218.2	PIK3CA	c.3139C>T	p.His1047Tyr	Exon 20	19146	2000	-	891	-	1109	-	30	19	11	0.6824	0.0607	-0.0008	0.082	125.323	1	0	0	0.0588
30	Skin punch biopsy	Y	Positive	chr3	178952084	C	T	Heterozygous	18.6	1989.84	-	SNP	NM_006218.2	PIK3CA	c.3139C>T	p.His1047Tyr	Exon 20	18100	1999	-	919	-	1080	-	371	183	188	0.5336	0.0437	-0.0141	0.063	122.454	1	0	0	0.0691
30	Skin punch biopsy	Y	Positive	chr3	178952084	C	T	Heterozygous	19.1	2084.97	-	SNP	NM_006218.2	PIK3CA	c.3139C>T	p.His1047Tyr	Exon 20	22529	2000	-	906	-	1094	-	381	175	206	0.5064	0.0444	-0.0143	0.0602	120.658	1	0	0	0.0818
31	Unaffected skin biopsy	N	Positive	chr3	178928079	GAA	-	Absent	0	166.796	-	DEL	NM_006218.2	PIK3CA			Exon 7	20661	1971	-	905	-	1066	-	0	0	0	0.5	0.0155	0	0	320.114	2	0	0	-0.0017
31	Unaffected skin biopsy	N	Positive	chr3	178928079	GAA	-	Absent	0	159.773	-	DEL	NM_006218.2	PIK3CA			Exon 7	24326	1958	-	933	-	1025	-	0	0	0	0.5	0.0223	0	0	332.137	2	0	0	-0.0021
31	Affected skin punch 1	Y	Positive	chr3	178928079	GAA	-	Heterozygous	10.5	654.529	-	DEL	NM_006218.2	PIK3CA	c.1357_1359delGAA	p.Glu453del	Exon 7	16087	1971	-	948	-	1023	-	206	107	99	0.5384	0.0126	-0.0004	0.0036	316.118	2	0	0	-0.005
31	Affected skin punch 1	Y	Positive	chr3	178928079	GAA	-	Heterozygous	10.6	666.167	-	DEL	NM_006218.2	PIK3CA	c.1357_1359delGAA	p.Glu453del	Exon 7	24403	1961	-	957	-	1004	-	208	106	102	0.5216	0.0165	-0.0014	0.0122	333.843	2	0	0	0.0391
31	Affected skin punch 2	Y	Positive	chr3	178928079	GAA	-	Heterozygous	4.9	97.1479	-	DEL	NM_006218.2	PIK3CA	c.1357_1359delGAA	p.Glu453del	Exon 7	26476	1965	-	914	-	1051	-	97	44	53	0.5116	0.0139	-0.0004	0.0074	327.857	2	0	0	0.0069
31	Affected skin punch 2	Y	Positive	chr3	178928079	GAA	-	Heterozygous	4.4	65.2969	-	DEL	NM_006218.2	PIK3CA	c.1357_1359delGAA	p.Glu453del	Exon 7	22982	1968	-	909	-	1059	-	86	36	50	0.5438	0.0199	-0.0007	0.0173	328.997	2	0	0	0.0337
32	Direct amnio	Prenatal	Positive	chr3	178952085	A	G	Heterozygous - Observed in IGV	0.23	153.42	-	SNP	NM_006218.2	PIK3CA			Exon 20	15176	1995	-	890	-	1105	-	0	0	0	0.5	0.015	0	0	97.728	1	0	0	-0.0103
32	Direct amnio	Prenatal	Positive	chr3	178952085	A	G	Heterozygous - Observed in IGV	0.31	138.406	-	SNP	NM_006218.2	PIK3CA			Exon 20	10962	1994	-	873	-	1121	-	0	0	0	0.5	0.0164	-0.0001	0.065	98.6101	1	0	0	0.0106
32	Cultured amnio 1	Prenatal	Positive	chr3	178952085	A	G	Heterozygous	10.1	615.205	-	SNP	NM_006218.2	PIK3CA	c.3140A>G	p.His1047Arg	Exon 20	27251	1999	-	989	-	1010	-	202	116	86	0.5794	0.0268	-0.0059	0.0555	96.3098	1	0	0	0.0584
32	Cultured amnio 1	Prenatal	Positive	chr3	178952085	A	G	Heterozygous	9.1	485.248	-	SNP	NM_006218.2	PIK3CA	c.3140A>G	p.His1047Arg	Exon 20	24950	1998	-	1018	-	980	-	181	96	85	0.5209	0.0178	-0.004	0.0409	101.505	1	0	0	0.0125
32	Cultured amnio 2	Prenatal	Positive	chr3	178952085	A	G	Heterozygous	19.6	2188.74	-	SNP	NM_006218.2	PIK3CA	c.3140A>G	p.His1047Arg	Exon 20	33192	1999	-	924	-	1075	-	392	180	212	0.5031	0.0228	-0.0099	0.043	96.7873	1	0	0	0.0143
32	Cultured amnio 2	Prenatal	Positive	chr3	178952085	A	G	Heterozygous	18.3	1929.29	-	SNP	NM_006218.2	PIK3CA	c.3140A>G	p.His1047Arg	Exon 20	30930	1999	-	1035	-	964	-	365	202	163	0.5358	0.0257	-0.0079	0.0401	99.5816	1	0	0	0.0078
36	Blood	N	Positive	chr3	178922364	G	A	Absent	0	103.688	-	SNP	NM_006218.2	PIK3CA			Exon 5	16900	1989	-	1032	-	957	-	0	0	0	0.5	0.02	-0.0001	0.0295	355.082	1	0	0	0.009
36	Blood	N	Positive	chr3	178922364	G	A	Absent	0	141.239	-	SNP	NM_006218.2	PIK3CA			Exon 5	9301	1995	-	1005	-	990	-	0	0	0	0.5	0.0148	0	0	386.346	1	0	0	0.0097
36	Skin punch biopsy	Y	Positive	chr3	178922364	G	A	Heterozygous	37.9	6548.86	-	SNP	NM_006218.2	PIK3CA	c.1133G>A	p.Cys378Tyr	Exon 5	23557	1999	-	1014	-	985	-	757	376	381	0.5106	0.0103	-0.0071	0.0124	360.496	1	0	0	-0.0003
36	Skin punch biopsy	Y	Positive	chr3	178922364	G	A	Heterozygous	40.8	7369.57	-	SNP	NM_006218.2	PIK3CA	c.1133G>A	p.Cys378Tyr	Exon 5	13519	1999	-	1011	-	988	-	815	425	390	0.5157	0.0091	-0.0035	0.005	403.667	1	0	0	0.0049
37	Blood	N	Positive	chr3	178936082	G	A	Absent	0	68	-	SNP	NM_006218.2	PIK3CA			Exon 9	1561	1565	-	788	-	777	-	0	0	0	0.5	0.016	0	0	337.417	1	0	0	0
37	Lymphangioma	Y	Positive	chr3	178936082	G	A	Heterozygous	1.1	12.32	-	SNP	NM_006218.2	PIK3CA	c.1624G>A	p.Glu542Lys	Exon 9	2612	1998	-	1097	-	901	-	21	9	12	0.6187	0.0191	-0.0002	0.039	370.929	1	0	0	-0.0291
37	Lymphangioma	Y	Positive	chr3	178936082	G	A	Heterozygous	2.2	22.94	-	SNP	NM_006218.2	PIK3CA	c.1624G>A	p.Glu542Lys	Exon 9	2931	1996	-	1059	-	937	-	44	23	21	0.5079	0.0176	-0.0009	0.0563	340.895	1	0	0	-0.0126
38	Blood	N	Positive	chr3	178952085	A	G	Absent	0	63.58	-	SNP	NM_006218.2	PIK3CA			Exon 20	10537	1993	-	1148	-	845	-	0	0	0	0.5	0.0246	0	0	83.0078	1	0	0	0.0043
38	Dark skin	Y	Positive	chr3	178952085	A	G	Heterozygous	9.5	866.44	-	SNP	NM_006218.2	PIK3CA	c.3140A>G	p.His1047Arg	Exon 20	9317	1999	-	1157	-	842	-	189	102	87	0.5396	0.0323	-0.003	0.0287	83.4608	1	0	0	0.1505
38	Light skin	Y	Positive	chr3	178952085	A	G	Heterozygous	8.7	743.38	-	SNP	NM_006218.2	PIK3CA	c.3140A>G	p.His1047Arg	Exon 20	11561	2000	-	1137	-	863	-	174	101	73	0.5122	0.0341	-0.0031	0.0354	81.3732	1	0	0	0.2009
38	Dark skin	Y	Positive	chr3	178952085	A	G	Heterozygous	7.5	558.74	-	SNP	NM_006218.2	PIK3CA	c.3140A>G	p.His1047Arg	Exon 20	10648	1999	-	1156	-	843	-	149	85	64	0.508	0.0136	-0.0041	0.0574	81.8664	1	0	0	0.1474
38	Light skin	Y	Positive	chr3	178952085	A	G	Heterozygous	6.5	422.02	-	SNP	NM_006218.2	PIK3CA	c.3140A>G	p.His1047Arg	Exon 20	9066	1999	-	1083	-	916	-	130	64	66	0.5494	0.0142	-0.0032	0.0451	80.823	1	0	0	0.155
39	Blood	N	Positive	chr9	80412493	C	T	Absent	0	73.31	-	SNP	NM_002072.4	GNAQ			Exon 4	13069	1997	-	1033	-	964	-	0	0	0	0.5	0.0069	0	0	213.32	1	0	0	0
39	Blood	N	Positive	chr9	80412493	C	T	Absent	0	77.77	-	SNP	NM_002072.4	GNAQ			Exon 4	8966	1996	-	1039	-	957	-	0	0	0	0.5	0.0095	0	0	214.821	1	0	0	-0.0001
39	Skin not affected	N	Positive	chr9	80412493	C	T	Absent	0	82.33	-	SNP	NM_002072.4	GNAQ			Exon 4	8958	1999	-	1011	-	988	-	0	0	0	0.5	0.0081	0	0	215.809	1	0	0	0.0073
39	Skin not affected	N	Positive	chr9	80412493	C	T	Absent	0	73.21	-	SNP	NM_002072.4	GNAQ			Exon 4	14603	1996	-	982	-	1014	-	0	0	0	0.5	0.0086	0	0	214.7	1	0	0	0.0016
39	Skin affected	Y	Positive	chr9	80412493	C	T	Heterozygous	3.9	130.05	-	SNP	NM_002072.4	GNAQ	c.548G>A	p.Arg183Gln	Exon 4	16397	2000	-	1001	-	999	-	77	36	41	0.533	0.0069	-0.0005	0.0113	212.998	1	0	0	0.0302
39	Skin affected	Y	Positive	chr9	80412493	C	T	Heterozygous	4.5	185.83	-	SNP	NM_002072.4	GNAQ	c.548G>A	p.Arg183Gln	Exon 4	16213	1999	-	982	-	1017	-	89	47	42	0.5368	0.0092	-0.0001	0.002	210.824	1	0	0	0.0018
43	Blood	N	Positive	chr3	178952085	A	G	Absent	0	62.82	-	SNP	NM_006218.2	PIK3CA			Exon 20	12569	1992	-	1013	-	979	-	0	0	0	0.5	0.0491	-0.0001	0	85.4241	1	0	0	0.0182
43	Blood	N	Positive	chr3	178952085	A	G	Absent	0	59.33	-	SNP	NM_006218.2	PIK3CA			Exon 20	12506	1990	-	1041	-	949	-	0	0	0	0.5	0.0336	-0.0001	0.0281	97.2042	1	0	0	-0.0027
43	Psoas	Y	Positive	chr3	178952085	A	G	Heterozygous	15.7	2076.62	-	SNP	NM_006218.2	PIK3CA	c.3140A>G	p.His1047Arg	Exon 20	10790	2000	-	1052	-	948	-	313	159	154	0.518	0.0291	-0.0141	0.0792	92.1885	1	0	0	0.0009
43	Thigh mass	Y	Positive	chr3	178952085	A	G	Heterozygous	24.8	4298.98	-	SNP	NM_006218.2	PIK3CA	c.3140A>G	p.His1047Arg	Exon 20	10692	1998	-	1039	-	959	-	495	279	216	0.5438	0.0251	-0.0214	0.0728	85.5418	1	0	0	0.048
43	Psoas	Y	Positive	chr3	178952085	A	G	Heterozygous	12.9	1491.78	-	SNP	NM_006218.2	PIK3CA	c.3140A>G	p.His1047Arg	Exon 20	18233	1999	-	1010	-	989	-	257	128	129	0.5072	0.0266	-0.0091	0.062	92.232	1	0	0	0.0115
43	Thigh mass	Y	Positive	chr3	178952085	A	G	Heterozygous	21.4	3424.51	-	SNP	NM_006218.2	PIK3CA	c.3140A>G	p.His1047Arg	Exon 20	11462	1999	-	1045	-	954	-	427	241	186	0.5419	0.0184	-0.0164	0.0554	94.2983	1	0	0	0.0209
45	Blood	N	Positive	chr3	178928079	G	A	Heterozygous	4.5	184.82	-	SNP	NM_006218.2	PIK3CA	c.1357G>A	p.Glu453Lys	Exon 7	9431	1975	-	1011	-	964	-	89	45	44	0.5063	0.022	-0.0006	0.0139	310.245	1	0
45	Blood	N	Positive	chr3	178928079	G	A	Heterozygous	3.9	133.64	-	SNP	NM_006218.2	PIK3CA	c.1357G>A	p.Glu453Lys	Exon 7	8978	1984	-	976	-	1008	-	77	40	37	0.5275	0.0151	-0.0004	0.0106	341.527	1	0	0	0.0331
45	Skin capillary malformation	Y	Positive	chr3	178928079	G	A	Heterozygous	27.2	4906.89	-	SNP	NM_006218.2	PIK3CA	c.1357G>A	p.Glu453Lys	Exon 7	13337	1979	-	986	-	993	-	538	266	272	0.5038	0.018	-0.0026	0.0069	325.649	1	0	0	0.0227
45	Skin capillary malformation	Y	Positive	chr3	178928079	G	A	Heterozygous	24.2	4055.2	-	SNP	NM_006218.2	PIK3CA	c.1357G>A	p.Glu453Lys	Exon 7	10287	1975	-	993	-	982	-	477	238	239	0.5038	0.0164	-0.005	0.0154	311.018	1	0
48	Granuloma	Y	Positive	chr3	178916944	A	G	Heterozygous	18.6	1394.21	-	SNP	NM_006218.2	PIK3CA	c.331A>G	p.Lys111Glu	Exon 1	1389	1392	-	662	-	730	-	259	120	139	0.5123	0.0231	0.0007	-0.003	343.21	4	0	0	-0.0206
48	Granuloma	Y	Positive	chr3	178916944	A	G	Heterozygous	17.2	878.2	-	SNP	NM_006218.2	PIK3CA	c.331A>G	p.Lys111Glu	Exon 1	1011	1013	-	486	-	527	-	174	86	88	0.5145	0.0179	0.001	-0.005	360.336	4	0	0	0.0228
54	Blood	N	Positive	chr3	178936082	G	A	Absent	0	140.02		SNP	NM_006218.2	PIK3CA			Exon 9	19399	1979	892	892		1087		0	0	0	0.5
54	Blood	N	Positive	chr3	178936082	G	A	Absent	0	147.12		SNP	NM_006218.2	PIK3CA			Exon 9	17956	1978	927	927		1051		0	0	0	0.5
54	Buccal	N	Positive	chr3	178936082	G	A	Absent	0	154.29		SNP	NM_006218.2	PIK3CA			Exon 9	22623	1971	918	918		1053		0	0	0	0.5
54	Buccal	N	Positive	chr3	178936082	G	A	Absent	0	137.31		SNP	NM_006218.2	PIK3CA			Exon 9	36178	1968	934	934		1034		0	0	0	0.5
54	Muscle	Y	Positive	chr3	178936082	G	A	Heterozygous	19.4	1647.01	-	SNP	NM_006218.2	PIK3CA	c.1624G>A	p.Glu542Lys	Exon 9	14942	1995	-	916	-	1079	-	387	183	204	0.5138	0.0295	-0.0069	0.0282	236.095	1	0	0	0.0392
54	Muscle	Y	Positive	chr3	178936082	G	A	Heterozygous	19.7	1682.15	-	SNP	NM_006218.2	PIK3CA	c.1624G>A	p.Glu542Lys	Exon 9	15481	1993	-	957	-	1036	-	393	187	206	0.5044	0.022	-0.0065	0.0261	256.989	1	0	0	0.0401
55	Skin punch biopsy 1	Y	Positive	chr3	178916938	GAA	-	Heterozygous	26.4	3541.72	-	DEL	NM_006218.2	PIK3CA	c.328_330delGAA	p.Glu110delGlu	Exon 1	3236	1948	-	1018	-	930	-	514	268	246	0.5012	0.02	0.0064	-0.0177	339.713	1	0	0	-0.0146
55	Skin punch biopsy 1	Y	Positive	chr3	178916938	GAA	-	Heterozygous	25.5	3345.81	-	DEL	NM_006218.2	PIK3CA	c.328_330delGAA	p.Glu110delGlu	Exon 1	4903	1946	-	941	-	1005	-	497	259	238	0.5375	0.0135	0.0052	-0.0145	329.256	2	0	0	-0.0129
55	Skin punch biopsy 2	Y	Positive	chr3	178916938	GAA	-	Heterozygous	22.5	2712.78	-	DEL	NM_006218.2	PIK3CA	c.328_330delGAA	p.Glu110delGlu	Exon 1	3111	1946	-	999	-	947	-	438	235	203	0.5232	0.0181	0.0057	-0.0191	338.425	1	0	0	0.0068
55	Skin punch biopsy 2	Y	Positive	chr3	178916938	GAA	-	Heterozygous	23.8	2983.52	-	DEL	NM_006218.2	PIK3CA	c.328_330delGAA	p.Glu110delGlu	Exon 1	4282	1955	-	971	-	984	-	466	229	237	0.5053	0.0107	0.0061	-0.0194	322.608	2	0	0	-0.0225
55	Skin punch biopsy 3	Y	Positive	chr3	178916938	GAA	-	Heterozygous	11.9	844.49	-	DEL	NM_006218.2	PIK3CA	c.328_330delGAA	p.Glu110delGlu	Exon 1	4509	1954	-	956	-	998	-	233	123	110	0.5386	0.0207	0.0029	-0.0216	331.337	1	0	0	0.0061
55	Skin punch biopsy 3	Y	Positive	chr3	178916938	GAA	-	Heterozygous	12.1	863.19	-	DEL	NM_006218.2	PIK3CA	c.328_330delGAA	p.Glu110delGlu	Exon 1	4319	1938	-	936	-	1002	-	234	113	121	0.5001	0.016	0.0029	-0.0218	323.799	2	0	0	-0.0028
55	Skin punch biopsy 4	Y	Positive	chr3	178916938	GAA	-	Heterozygous	10.7	673.35	-	DEL	NM_006218.2	PIK3CA	c.328_330delGAA	p.Glu110delGlu	Exon 1	4238	1951	-	952	-	999	-	208	93	115	0.5409	0.0205	0.0021	-0.0188	329.983	1	0	0	-0.0368
55	Skin punch biopsy 4	Y	Positive	chr3	178916938	GAA	-	Heterozygous	9.8	568.37	-	DEL	NM_006218.2	PIK3CA	c.328_330delGAA	p.Glu110delGlu	Exon 1	3982	1945	-	918	-	1027	-	191	84	107	0.5324	0.0131	0.0018	-0.0173	322.083	2	0	0	-0.0137
56	Blood	N	Positive	chr3	178936082	G	A	Absent	0	158.9	-	SNP	NM_006218.2	PIK3CA			Exon 9	14610	1980	-	907	-	1073	-	0	0	0	0.5	0.0346	0	0	225.532	1	0	0	0.0318
56	Blood	N	Positive	chr3	178936082	G	A	Absent	0	159.6	-	SNP	NM_006218.2	PIK3CA			Exon 9	26447	1972	-	944	-	1028	-	0	0	0	0.5	0.0308	0	0	220.914	1	0	0	0.0755
56	Skin punch biopsy 1	Y	Positive	chr3	178936082	G	A	Heterozygous	7.3	289.57	-	SNP	NM_006218.2	PIK3CA	c.1624G>A	p.Glu542Lys	Exon 9	12403	1973	-	862	-	1111	-	144	75	69	0.5835	0.0322	-0.0033	0.0376	212.934	1	0	0	0.0633
56	Skin punch biopsy 1	Y	Positive	chr3	178936082	G	A	Heterozygous	6.3	203.38	-	SNP	NM_006218.2	PIK3CA	c.1624G>A	p.Glu542Lys	Exon 9	22773	1981	-	886	-	1095	-	125	48	77	0.5648	0.0302	-0.0024	0.0401	224.425	1	0	0	0.0627
56	Skin punch biopsy 2	Y	Positive	chr3	178936082	G	A	Heterozygous	5.3	121.12	-	SNP	NM_006218.2	PIK3CA	c.1624G>A	p.Glu542Lys	Exon 9	27972	1974	-	976	-	998	-	104	61	43	0.5919	0.0283	-0.0019	0.0366	229.778	1	0	0	0.0479
56	Skin punch biopsy 2	Y	Positive	chr3	178936082	G	A	Heterozygous	8.2	388.28	-	SNP	NM_006218.2	PIK3CA	c.1624G>A	p.Glu542Lys	Exon 9	27856	1975	-	958	-	1017	-	162	91	71	0.5764	0.0255	-0.0042	0.0406	221.315	1	0	0	0.0529
57	Blood	N	Positive	chr1	243859016	C	T	Absent	0	163.7	-	SNP	NM_005465.4	AKT3			Exon 2	2292	1960	-	825	-	1135	-	0	0	0	0.5	0.0233	0	0	233.715	1	0	0	-0.0083
57	Blood	N	Positive	chr1	243859016	C	T	Absent	0	161.95	-	SNP	NM_005465.4	AKT3			Exon 2	13707	1933	-	877	-	1056	-	0	0	0	0.5	0.0186	0	0	236.406	1	0	0	0.005
57	Skin punch biopsy	Y	Positive	chr1	243859016	C	T	Heterozygous	8.6	424.18	-	SNP	NM_005465.4	AKT3	c.49G>A	p.Glu17Lys	Exon 2	2978	1956	-	794	-	1162	-	168	80	88	0.5709	0.0209	0.0006	-0.0075	236.553	1	0	0	0.0609
57	Skin punch biopsy	Y	Positive	chr1	243859016	C	T	Heterozygous	9.5	518.06	-	SNP	NM_005465.4	AKT3	c.49G>A	p.Glu17Lys	Exon 2	9843	1960	-	884	-	1076	-	186	81	105	0.5157	0.0168	-0.0002	0.0018	230.463	1	0	0	-0.0322
57	Brain biopsy	Y	Positive	chr1	243859016	C	T	Heterozygous	13.9	1119.57	-	SNP	NM_005465.4	AKT3	c.49G>A	p.Glu17Lys	Exon 2	3708	1954	-	857	-	1097	-	272	102	170	0.5656	0.0195	0	-0.0007	230.103	1	0	0	-0.0671
57	Brain biopsy	Y	Positive	chr1	243859016	C	T	Heterozygous	12.6	924.59	-	SNP	NM_005465.4	AKT3	c.49G>A	p.Glu17Lys	Exon 2	8328	1955	-	892	-	1063	-	246	104	142	0.534	0.0151	0.0006	-0.0046	226.944	1	0	0	-0.0385
58	Cultured amnio 1	Prenatal	Positive	chr3	178936082	G	A	Heterozygous	48.4	9467.4	-	SNP	NM_006218.2	PIK3CA	c.1624G>A	p.Glu542Lys	Exon 9	17141	1991	-	890	-	1101	-	963	435	528	0.5048	0.0097	-0.0221	0.0233	223.477	1	0	0	0
58	Cultured amnio 1	Prenatal	Positive	chr3	178936082	G	A	Heterozygous	45.8	8760.04	-	SNP	NM_006218.2	PIK3CA	c.1624G>A	p.Glu542Lys	Exon 9	28268	1991	-	949	-	1042	-	912	438	474	0.5036	0.0093	-0.0179	0.0205	232.205	1	0	0	0
58	Cultured amnio 2	Prenatal	Positive	chr3	178936082	G	A	Heterozygous	47.2	9120.06	-	SNP	NM_006218.2	PIK3CA	c.1624G>A	p.Glu542Lys	Exon 9	14739	1991	-	905	-	1086	-	940	440	500	0.5136	0.0095	-0.0241	0.0254	219.657	1	0	0	0
58	Cultured amnio 2	Prenatal	Positive	chr3	178936082	G	A	Heterozygous	48.5	9523.47	-	SNP	NM_006218.2	PIK3CA	c.1624G>A	p.Glu542Lys	Exon 9	45176	1992	-	882	-	1110	-	966	440	526	0.5128	0.0051	-0.0206	0.0209	228.987	1	0	0	0
66	Blood	N	Positive	chr3	178936082	G	A	Absent	0	225.714	-	SNP	NM_006218.2	PIK3CA			Exon 9	7619	1983	-	927	-	1056	-	0	0	0	0.5	0.0418	0	0	231.905	1	0	0	0.007
66	Blood	N	Positive	chr3	178936082	G	A	Absent	0	244.388	-	SNP	NM_006218.2	PIK3CA			Exon 9	7434	1998	-	876	-	1122	-	0	0	0	0.5	0.0389	0	0	244.196	1	0	0	0.007
66	Lipoma	Y	Positive	chr3	178936082	G	A	Heterozygous	4.6	25.6717	-	SNP	NM_006218.2	PIK3CA	c.1624G>A	p.Glu542Lys	Exon 9	4322	1996	-	897	-	1099	-	92	38	54	0.537	0.0325	-0.0026	0.0561	215.639	1	0	0	0.036
66	Lipoma	Y	Positive	chr3	178936082	G	A	Heterozygous	2.1	34.5188	-	SNP	NM_006218.2	PIK3CA	c.1624G>A	p.Glu542Lys	Exon 9	7041	1993	-	893	-	1100	-	42	20	22	0.5282	0.0376	-0.0006	0.03	232.854	1	0	0	0.0587
66	Ovarian cyst	Y	Positive	chr3	178936082	G	A	Heterozygous	28.9	3384.55	-	SNP	NM_006218.2	PIK3CA	c.1624G>A	p.Glu542Lys	Exon 9	12803	1996	-	865	-	1131	-	576	272	304	0.5391	0.0241	-0.0139	0.0316	220.867	1	0	0	0.078
66	Ovarian cyst	Y	Positive	chr3	178936082	G	A	Heterozygous	38.4	5597.54	-	SNP	NM_006218.2	PIK3CA	c.1624G>A	p.Glu542Lys	Exon 9	16368	1996	-	895	-	1101	-	767	355	412	0.5146	0.0189	-0.017	0.026	232.773	1	0	0	0.0384
66	Ovarian cyst	Y	Positive	chr11	2906553	T	C	Heterozygous	45.8	843.089	-	SNP	NM_000076.2	CDKN1C	c.167A>G	p.Glu56Gly	Exon 1	189	190	-	105	-	85	-	87	44	43	0.5469	0.0046	0.0007	-0.001	256.342	1	0	0	-0.0916
66	Ovarian cyst	Y	Positive	chr11	2906553	T	C	Heterozygous	36.2	696.024	-	SNP	NM_000076.2	CDKN1C	c.167A>G	p.Glu56Gly	Exon 1	233	229	-	121	-	108	-	83	42	41	0.5224	0.0024	-0.0007	0.0013	276.894	1	0	0	-0.0125
66	Ovarian cyst	Y	Positive	chr3	178938893	T	C	Heterozygous	9.3	515.839	-	SNP	NM_006218.2	PIK3CA	c.2135T>C	p.Leu712Pro	Exon 13	20977	1990	-	1007	-	983	-	186	98	88	0.5209	0.0219	-0.0002	0.0024	281.11	1	0	0	0.0171
66	Ovarian cyst	Y	Positive	chr3	178938893	T	C	Heterozygous	4	48.0608	-	SNP	NM_006218.2	PIK3CA	c.2135T>C	p.Leu712Pro	Exon 13	57289	1983	-	1027	-	956	-	80	44	36	0.5322	0.0157	0.0002	-0.0056	298.029	1	0	0	0.0126
68	Blood	N	VUS	chr3	178922361	C	G	Heterozygous	50.3	10251.5	-	SNP	NM_006218.2	PIK3CA	c.1130C>G	p.Pro377Arg	Exon 5	56800	1999	-	1046	-	953	-	1005	525	480	0.5009	0.0158	-0.0104	0.0107	114.84	2	0	0	-0.0006
68	Blood	N	VUS	chr3	178922361	C	G	Heterozygous	48.2	9591.44	-	SNP	NM_006218.2	PIK3CA	c.1130C>G	p.Pro377Arg	Exon 5	54260	1997	-	1053	-	944	-	963	509	454	0.5013	0.0181	-0.0075	0.0074	120.9	2	0	0	-0.0032
68	Buccal	N	VUS	chr3	178922361	C	G	Heterozygous	48.8	9791.33	-	SNP	NM_006218.2	PIK3CA	c.1130C>G	p.Pro377Arg	Exon 5	57390	1998	-	1039	-	959	-	976	509	467	0.5015	0.0228	-0.0097	0.0103	117.297	2	0	0	0.0084
68	Buccal	N	VUS	chr3	178922361	C	G	Heterozygous	50.5	10317.7	-	SNP	NM_006218.2	PIK3CA	c.1130C>G	p.Pro377Arg	Exon 5	50121	1998	-	1023	-	975	-	1009	520	489	0.5034	0.0238	-0.0065	0.0067	118.957	2	0	0	0.0044
69	Blood	N	Positive	chr3	178947865	G	A	Absent	0	147.813	-	SNP	NM_006218.2	PIK3CA			Exon 18	9906	1982	-	1118	-	864	-	0	0	0	0.5	0.0045	0	0.0059	289.286	2	0	0	0.0121
69	Blood	N	Positive	chr3	178947865	G	A	Absent	0	129.321	-	SNP	NM_006218.2	PIK3CA			Exon 18	10566	1981	-	1080	-	901	-	0	0	0	0.5	0.0045	0	0.0028	310.622	2	0	0	-0.0335
69	Capillary malformation	Y	Positive	chr3	178947865	G	A	Heterozygous	10.6	444.838	-	SNP	NM_006218.2	PIK3CA	c.2740G>A	p.Gly914Arg	Exon 18	12574	2000	-	1090	-	910	-	211	116	95	0.5048	0.0071	0	0.0009	296.616	2	0	0	0.0092
69	Capillary malformation	Y	Positive	chr3	178947865	G	A	Heterozygous	11.5	548.106	-	SNP	NM_006218.2	PIK3CA	c.2740G>A	p.Gly914Arg	Exon 18	11673	1998	-	1057	-	941	-	230	116	114	0.5247	0.0041	0.0001	-0.0009	306.205	2	0	0	-0.0347
71	Blood	N	Positive	chr3	178936091	G	A	Absent	0	237.35	-	SNP	NM_006218.2	PIK3CA			Exon 9	11008	1997	-	901	-	1096	-	0	0	0	0.5	0.0064	0	0	70.0788	1	0	0	0.0028
71	Blood	N	Positive	chr3	178936091	G	A	Absent	0	206.707	-	SNP	NM_006218.2	PIK3CA			Exon 9	8386	1993	-	913	-	1080	-	0	0	0	0.5	0.0115	0	0	72.5092	1	0	0	0.0115
71	Chest skin biopsy 1	Y	Positive	chr3	178936091	G	A	Heterozygous	18.8	1550.87	-	SNP	NM_006218.2	PIK3CA	c.1633G>A	p.Glu545Lys	Exon 9	11554	1998	-	866	-	1132	-	375	163	212	0.5013	0.0173	-0.0023	0.0103	63.6683	1	0	0	-0.0012
71	Chest skin biopsy 1	Y	Positive	chr3	178936091	G	A	Heterozygous	20.6	1865.15	-	SNP	NM_006218.2	PIK3CA	c.1633G>A	p.Glu545Lys	Exon 9	8044	1996	-	924	-	1072	-	412	202	210	0.5274	0.0167	0.0022	-0.0088	69.3326	1	0	0	0.0421
71	Chest skin biopsy 2	Y	Positive	chr3	178936091	G	A	Heterozygous	7.6	181.822	-	SNP	NM_006218.2	PIK3CA	c.1633G>A	p.Glu545Lys	Exon 9	8185	1999	-	869	-	1130	-	152	68	84	0.5128	0.0133	0.0001	-0.0056	65.9895	1	0	0	0.0251
71	Chest skin biopsy 2	Y	Positive	chr3	178936091	G	A	Heterozygous	8.4	244.245	-	SNP	NM_006218.2	PIK3CA	c.1633G>A	p.Glu545Lys	Exon 9	8910	2000	-	887	-	1113	-	168	76	92	0.509	0.0017	-0.0002	0.0018	68.5393	1	0	0	0.0212
74	Skin not affected	N	Positive	chr3	178947865	G	A	Absent	0	206.54	-	SNP	NM_006218.2	PIK3CA			Exon 18	9188	1993	-	1135	-	858	-	0	0	0	0.5	0.0085	0	0	295.938	2	0	0	-0.0065
74	Skin not affected	N	Positive	chr3	178947865	G	A	Absent	0	206.612	-	SNP	NM_006218.2	PIK3CA			Exon 18	7705	1993	-	1075	-	918	-	0	0	0	0.5	0.0039	0	0.0113	310.286	2	0	0	-0.0091
74	Skin affected	Y	Positive	chr3	178947865	G	A	Heterozygous	4	10.446	-	SNP	NM_006218.2	PIK3CA	c.2740G>A	p.Gly914Arg	Exon 18	9218	2000	-	1091	-	909	-	80	43	37	0.5081	0.0049	0	-0.0049	292.72	2	0	0	0.0321
74	Skin affected	Y	Positive	chr3	178947865	G	A	Heterozygous	4.7	27.7881	-	SNP	NM_006218.2	PIK3CA	c.2740G>A	p.Gly914Arg	Exon 18	8511	1998	-	1158	-	840	-	94	43	51	0.6205	0.002	-0.0003	0.005	306.219	2	0	0	-0.0667
75	Blood	N	Positive	chr3	178952018	A	G	Absent	0	175.889	-	SNP	NM_006218.2	PIK3CA			Exon 20	144989	1987	-	999	-	988	-	0	0	0	0.5	0.025	0	0.0027	231.245	1	0	0	0.0019
75	Blood	N	Positive	chr3	178952018	A	G	Absent	0	183.12	-	SNP	NM_006218.2	PIK3CA			Exon 20	226582	1987	-	1037	-	950	-	0	0	0	0.5	0.0208	0	-0.025	238.717	1	0	0	0.0015
75	Back mass	Y	Positive	chr3	178952018	A	G	Heterozygous	45.4	7424.74	-	SNP	NM_006218.2	PIK3CA	c.3073A>G	p.Thr1025Ala	Exon 20	141617	1992	-	1049	-	943	-	904	460	444	0.5178	0.0207	0.0039	-0.0049	243.59	1	0	0	-0.0032
75	Back mass	Y	Positive	chr3	178952018	A	G	Heterozygous	44.8	7280.95	-	SNP	NM_006218.2	PIK3CA	c.3073A>G	p.Thr1025Ala	Exon 20	233492	1998	-	1059	-	939	-	896	498	398	0.5259	0.021	0.0054	-0.0066	232.945	1	0	0	0.0065
77	Blood	N	Positive	chr3	178947865	G	A	Heterozygous	1.4	76.2263	-	SNP	NM_006218.2	PIK3CA	c.2740G>A	p.Gly914Arg	Exon 18	40708	2000	-	1111	-	889	-	29	19	10	0.6032	0.0014	0	0.007	317.544	2	0	0	0.0021
77	Blood	N	Positive	chr3	178947865	G	A	Heterozygous	2.2	34.1031	-	SNP	NM_006218.2	PIK3CA	c.2740G>A	p.Gly914Arg	Exon 18	85909	1998	-	1070	-	928	-	43	23	20	0.5007	0.0015	0	-0.0015	315.462	2	0	0	0
77	Capillary malformation	Y	Positive	chr3	178947865	G	A	Heterozygous	14.6	924.924	-	SNP	NM_006218.2	PIK3CA	c.2740G>A	p.Gly914Arg	Exon 18	39192	1999	-	1103	-	896	-	291	163	128	0.5085	0.0012	-0.0009	0.0054	303.249	2	0	0	-0.0068
77	Capillary malformation	Y	Positive	chr3	178947865	G	A	Heterozygous	13.9	833.536	-	SNP	NM_006218.2	PIK3CA	c.2740G>A	p.Gly914Arg	Exon 18	97110	1999	-	1060	-	939	-	277	144	133	0.5104	0.0064	0	-0.0076	319.985	2	0	0	-0.0052
77	Skin affected	Y	Positive	chr3	178947865	G	A	Heterozygous	41	6279.92	-	SNP	NM_006218.2	PIK3CA	c.2740G>A	p.Gly914Arg	Exon 18	31985	2000	-	1130	-	870	-	819	488	331	0.5316	0.01	-0.0013	0.002	301.722	2	0	0	0.0155
77	Skin affected	Y	Positive	chr3	178947865	G	A	Heterozygous	39.9	6013	-	SNP	NM_006218.2	PIK3CA	c.2740G>A	p.Gly914Arg	Exon 18	101485	1999	-	1059	-	940	-	798	433	365	0.5129	0.011	0.0011	-0.0017	324.015	2	0	0	-0.0133
79	Blood	N	Positive	chr3	178936082	G	A	Absent	0	225.082	-	SNP	NM_006218.2	PIK3CA			Exon 9	14970	1993	-	858	-	1135	-	0	0	0	0.5	0.0362	0	0	233.983	1	0	0	0.0144
79	Blood	N	Positive	chr3	178936082	G	A	Absent	0	242.76	-	SNP	NM_006218.2	PIK3CA			Exon 9	26474	1997	-	1007	-	990	-	0	0	0	0.5	0.0311	0	0	269.393	1	0	0	0.0122
79	Subcutatenous tissue	Y	Positive	chr3	178936082	G	A	Heterozygous	13.8	820.541	-	SNP	NM_006218.2	PIK3CA	c.1624G>A	p.Glu542Lys	Exon 9	22182	1997	-	938	-	1059	-	275	138	137	0.5321	0.0277	-0.0058	0.0363	261.431	1	0	0	0.0269
79	Subcutatenous tissue	Y	Positive	chr3	178936082	G	A	Heterozygous	12.9	713.248	-	SNP	NM_006218.2	PIK3CA	c.1624G>A	p.Glu542Lys	Exon 9	15647	1993	-	931	-	1062	-	257	129	128	0.5348	0.0284	-0.0039	0.0253	235.015	1	0	0	0.0584
7	Blood	N	VUS	chr19	40762915	G	A	Heterozygous	49.2	9917.75	-	SNP	NM_001626.3	AKT2	c.93C>T	p.Ser31Ser	Exon 2	14757	1999	-	981	-	1018	-	984	487	497	0.5042	0.0081	-0.0168	0.0171	84.8223	1	0	0	0.0079
7	Blood	N	VUS	chr19	40762915	G	A	Heterozygous	49.5	9974.47	-	SNP	NM_001626.3	AKT2	c.93C>T	p.Ser31Ser	Exon 2	15595	1992	-	992	-	1000	-	987	488	499	0.5036	0.0126	-0.0176	0.0181	81.6816	1	0	0	0.0087
7	Skin affected	Y	VUS	chr19	40762915	G	A	Heterozygous	48.8	9767.07	-	SNP	NM_001626.3	AKT2	c.93C>T	p.Ser31Ser	Exon 2	15398	2000	-	1035	-	965	-	976	508	468	0.503	0.0104	-0.0166	0.0174	83.5056	1	0	0	0.0018
7	Skin affected	Y	VUS	chr19	40762915	G	A	Heterozygous	51.3	10510.8	-	SNP	NM_001626.3	AKT2	c.93C>T	p.Ser31Ser	Exon 2	13942	1992	-	966	-	1026	-	1021	479	542	0.5158	0.014	-0.0211	0.0197	78.5175	1	0	0	0.004
12	Blood	N	VUS	chr14	105246462	G	T	Heterozygous	44.5	8421.81	-	SNP	NM_005163.2	AKT1	c.138C>A	p.Asp46Glu	Exon 2	380268	1994	-	1083	-	911	-	888	505	383	0.5259	0.0341	0.0073	-0.0094	62.8619	2	0	0	0.0062
12	Blood	N	VUS	chr14	105246462	G	T	Heterozygous	40.5	7235.86	-	SNP	NM_005163.2	AKT1	c.138C>A	p.Asp46Glu	Exon 2	468484	1989	-	1039	-	950	-	805	419	386	0.5019	0.025	0.0072	-0.0116	61.8976	2	0	0	-0.0079
12	Affected skin (hemihypertrophy)	Y	VUS	chr14	105246462	G	T	Heterozygous	43.7	8185.76	-	SNP	NM_005163.2	AKT1	c.138C>A	p.Asp46Glu	Exon 2	385253	1990	-	1123	-	867	-	870	471	399	0.5232	0.0332	0.0108	-0.0142	63.6035	2	0	0	-0.0019
12	Affected skin (hemihypertrophy)	Y	VUS	chr14	105246462	G	T	Heterozygous	41.1	7415.21	-	SNP	NM_005163.2	AKT1	c.138C>A	p.Asp46Glu	Exon 2	424977	1991	-	1041	-	950	-	818	442	376	0.5176	0.0316	0.0103	-0.0147	61.6806	2	0	0	-0.0015
12	Affected skin (PWS)	Y	VUS	chr14	105246462	G	T	Heterozygous	42.7	7902.93	-	SNP	NM_005163.2	AKT1	c.138C>A	p.Asp46Glu	Exon 2	384445	1993	-	1095	-	898	-	851	474	377	0.5077	0.0301	0.0053	-0.0078	63.0269	2	0	0	-0.0006
12	Affected skin (PWS)	Y	VUS	chr14	105246462	G	T	Heterozygous	41.7	7581.77	-	SNP	NM_005163.2	AKT1	c.138C>A	p.Asp46Glu	Exon 2	395843	1992	-	1070	-	922	-	830	456	374	0.5123	0.0284	0.0133	-0.0193	62.1043	2	0	0	0.0014
18	Capillary malformation	Y	Positive	chr3	178916861	T	C	Heterozygous	19.3	2098.8	-	SNP	NM_006218.2	PIK3CA	c.248T>C	p.Phe83Ser	Exon 2	9856	1961	-	1071	-	890	-	378	209	169	0.5068	0.0127	0.0027	-0.0125	290.243	6	0	0	-0.0129
18	Capillary malformation	Y	Positive	chr3	178916861	T	C	Heterozygous	19.5	2124.14	-	SNP	NM_006218.2	PIK3CA	c.248T>C	p.Phe83Ser	Exon 2	10119	1957	-	989	-	968	-	381	188	193	0.5119	0.02	0.0017	-0.0076	279.74	6	0	0	-0.0282
49	Buccal	N	VUS	chr19	40762872	C	T	Heterozygous	46.1	8943.62	-	SNP	NM_001626.3	AKT2	c.136G>A	p.Asp46Asn	Exon 2	26739	1997	-	1092	-	905	-	921	510	411	0.507	0.061	-0.0103	0.0119	133.751	1	0	0	0.011
49	Buccal	N	VUS	chr19	40762872	C	T	Heterozygous	50.3	10244.1	-	SNP	NM_001626.3	AKT2	c.136G>A	p.Asp46Asn	Exon 2	29503	1996	-	1024	-	972	-	1004	513	491	0.5021	0.0575	-0.0119	0.0129	127.35	1	0	0	-0.0018
49	Blood	N	VUS	chr19	40762872	C	T	Heterozygous	50.5	10344.5	-	SNP	NM_001626.3	AKT2	c.136G>A	p.Asp46Asn	Exon 2	30311	2000	-	1086	-	914	-	1011	551	460	0.502	0.0646	-0.0124	0.0123	135.518	1	0	0	0.0106
49	Blood	N	VUS	chr19	40762872	C	T	Heterozygous	50	10139.9	-	SNP	NM_001626.3	AKT2	c.136G>A	p.Asp46Asn	Exon 2	40718	1996	-	1130	-	866	-	998	564	434	0.501	0.0753	-0.013	0.0125	134.809	1	0	0	0.0216
49	Lipoma	Y	VUS	chr19	40762872	C	T	Heterozygous	49.7	10062.1	-	SNP	NM_001626.3	AKT2	c.136G>A	p.Asp46Asn	Exon 2	20020	1998	-	1008	-	990	-	993	502	491	0.501	0.0365	-0.0096	0.0094	132.877	1	0	0	0.0021
49	Lipoma	Y	VUS	chr19	40762872	C	T	Heterozygous	49.3	9944.52	-	SNP	NM_001626.3	AKT2	c.136G>A	p.Asp46Asn	Exon 2	17807	1998	-	1112	-	886	-	986	565	421	0.5167	0.0475	-0.012	0.0124	133.489	1	0	0	-0.0035
